# Supplementary material for: Development of aortic valve stenosis in myeloperoxidase antineutrophil cytoplasmic antibody-associated vasculitis with renal involvement
Source: PLoS One. 2021 Jan 22;16(1):e0245869. doi: 10.1371/journal.pone.0245869 (PMC7822555; doi:10.1371/journal.pone.0245869)
Supplement: S5 Table — (XLSX) [file pone.0245869.s005.xlsx]

## Sheet: Raw Data ASの有無で血管炎発症後の期間を比較
Number	Sex (Male 1)	Age at echocardiography	presence or absence of AS	Severity of AS （1mild 2 moderate 3severe）	Presence of MPO-AAV	Dialysis dependence at last follow up	Dialysis vintage at echocardiography	Diabetes	Hypertension	Smoking history	Sys BP(at echocardiography)	Diast BP (at echocardiography)	BMI (at echocardiography)	Hb (at echocardiography)	alb (at echocardiography)	Cr（at echocardiography. Dialysis patients are excluded）	P (at echocardiography)	Ca (at echocardiography)	HDL(at echocardiography)	LDL(at echocardiography)	CRP(at echocardiography)	Type of MPO-AAV (1MPA, 2 GPA, 3EGPA)	Age at MPO-AAV onset	BVAS at onset of MPO-AAV	MPO-ANCA at onset of MPO-AAV (until2012/10). The value less than sensitivity was defined as 5.	MPO-ANCA at onset of MPO-AAV (after2012/11). The value less than sensitivity was defined as 0.25 and the value over 134 was defined as 134.	RPGN clinical grade at onset of MPO-AAV	Death(MPO-MPO-AAV)	Cause of death (MPO-MPO-AAV)	Period from onset of MPO-AAV to the last follow up	Period from onset of MPO-AAV to echocardiography	MPO-ANCA at echocardiography (until2012/10). The value less than sensitivity was defined as 5.	MPO-ANCA at echocardiography (after2012/11). The value less than sensitivity was defined as 0.25 and the value over 134 was defined as 134.	BVAS at echocardiography	Initial PSL dose	The dose of PSL at echocardiography	Use of cyclophosphamide	Hb at onset of MPO-AAV	alb at onset of MPO-AAV	Cr at onset of MPO-AAV	P at onset of MPO-AAV	Ca at onset of MPO-AAV	HDL at onset of MPO-AAV	LDL at onset of MPO-AAV	Sys BP at onset of MPO-AAV	Diast BP at onset of MPO-AAV	Date at diagnosis of MPO-AAV	Date at echocardiography（AS patients, the dates of initial diagnosis of AS; non-AS patients , the most recent dates）
1	1	72	1	3	1	1	82	0	1	1	132	78	22.6	10.8	3.7		4.3	10.2	37	61	0.33	1	62	14	405		2	0		117	114		50	0	40	3	0	8.9	3.6	8.4	5.1	8.5		117	146	86	2007-08-01	2017-02-09
2	1	64	1	2	1	1	43	0	1	1	132	48	19.3	10.8	4		4.8	8.6	81	84	0.15	1	61	27	462		2	1	Pulmonary hemorrhage, fungus infection, Cholangitis	89	43	2330		0	40	11	0	9.3	2.2	10.7	3.3	7.5			150	70	2004-11-04	2008-06-14
3	1	74	1	2	1	1	0	1		0			26.6	10.6	3.1		6	9.1		79	0.15	1	65	18	77		2	1	Congestive heart failure	128	111		1.6	0	40	10	0			2.7							2006-02-04	2015-05-22
4	0	75	1	1	1	1	45	0	1	0	117	63	19.3	11.3	3.6		4.1	9.6	80	78	0.15	1	71	12	74		3	1	Sepsis	90	44		0.7	0	20	3	0	6.3	2.2	13.01	1.4	7.8		104	135	70	2010-08-05	2014-05-01
5	0	65	1	3	1	1	220	0	1	0	155	85	21.5	7.5	3.2		9.2	6.3	62	51	0.5	1	46	17	238		3	1	Gangren of legs	234	220		0.6	0	40	9	0	11.5	3.4	13.6					193	103	1996-12-06	2015-04-21
6	1	78	1	1	1	1	45	0	1	0	181	96	21.1	12	3.5		4.6	8.6	54	83	0.15	1	74	20	1720		4	0		58	45		6.7	0	35	6	1	8.5	3.5	4.18	3.6	9.5	56	71	152	92	2012-06-26	2016-03-31
7	1	82	1	1	1	1	45	0	1	1	121	66	17.6	9.7	2.5		3.2	9.1	74	70	0.8	1	78	14	94		4	1	Sepsis	50	46	5		0	10	10	0	9.2	3.4	4.82	4.1	8.1			140	88	2008-05-14	2012-03-15
8	1	77	1	2	1	1	5	0	1	1	135	74	20	12.1	3.8		3.7	9.3	67	144	0.15	1	75	15		83	2	0		37	19		2.3	0	40	5	0	11.1	3	4.52	3.3	8.8	63	153	142	69	2014-04-04	2015-11-16
9	1	76	1	1	1	1	24	1	1		132	75	17.6	11.9	4.2		2.8	8.9	49	70	0.15	1	73	20	358		2	0		83	36			0	10	1.5	0	11.4	4.2	3.5	2.8	8.9	49	70	130	70	2002-08-04	2005-08-11
10	0	74	1	1	1	1	81	0	1	0	110	75	22.4	10.7	2.5		2.3	9	39	88	0.5	1	67	14	352		2	1	Hemorrhagic shock	84	81	5		0	2.5	10	0	11.6		8.3					170	82	2002-09-02	2009-06-30
11	1	70	1	3	1	1	126	0	1	1	132	80	23	10.8	3.4		5.9	8.5	88	77	0.3	1	59	35	563		2	1	Pneumonia	155	125		28	6	20	45	0	11.9	3.1	18.1	7.4	6.8			180	106	2003-07-01	2013-12-21
12	0	66	1	1	1	1	42	1	1	1	147	72	20.7	9.2	3.5		4.1	8.3	106		23	2	63	12	1380		2	0		75	45	93		0	15	17.5	0	5.7	2.5	5	5.1	7.2	40	69	122	62	2004-10-14	2008-08-06
13	1	73	1	1	1	1	4	1	1	0	140	85	21.5	9.2	3.2		5	8.3	66	99	0.15	1	72	3	54		3	1	Pneumonia	68	21	5		0	30	15	0	11.4	3.2	1.07	4.2	8.6	40	108	119	65	2006-05-19	2008-03-15
14	1	71	1	3	1	1	64	0	1	1	151	94	24.2	10.8	4		5.6	10.1	80	110	1.3	1	65	12	2500		3	1	Heart failure	104	64		4.6	0	60	15	1	7.5	1.5	13.55	8.6	6.9		125	145	85	2007-08-28	2013-01-24
15	0	58	1	3	1	1	63	0	1	0	162	90	17.8	10.4	4		4.4	9.7	-	-	0	1	52	14	858			0		171	73	5.9		0	40	5	1			6.5							2003-04-17	2009-05-19
17	0	72	1	1	1	1	57	1	1		168	70	17.6	8.6	3.1		4	9.1	68	111	1.28	1	58	18	60.2		2	0		197	165			0		0	0										2001-01-01	2014-10-22
18	0	57	1	3	1	1	69	1	1		177	98	22.6	9.7	3.4		5	9.6	42	57	0.64	1	51	12			1	1	Gangren of legs	179	70	0.6		0	30	4	0	8	2.7	7.8		7.5			160	108	2001-12-26	2007-11-13
19	1	81	1	2	1	1	35	0	0		123	70	16.1	9.1	3.4		4.8	9.6	51	96	0.53	1	78	16	133		3	1	Pseudomonas infection	53	49	63		0		0.5	0										2005-11-14	2008-11-04
20	1	71	1	3	1	1	123	0	1		163	78	17.6	8.8	2.9		5.8	8.3	42	55	0.43	1	61		63		1	1	Infection	138	124	63		0		10	0										1997-07-04	2007-11-12
21	1	71	0		1	1	116	0	1	0	134	76	17	10.6	3.6		6	9.1	79	87	0.02	1	52	18	427		1	1	Myocardial infarction	254	229		46.5	0	30	0	0	10.5	3.2	1.8	7.1	8.1			154	84	1993-12-22	2013-01-24
22	1	64	0		1	1	83	0	1	0	133	80	18.6	11.7	4.3		4.9	10	66	102	0.15	1	49	13	385		2	0		209	185		21	0	40	0	1	10.6	4.1	3.6		8.6			136	80	1999-12-07	2015-06-02
23	1	68	0		1	1	118	0	1	0	92	60	19.1	11.9	3.4		6.1	9	72	158	0.15	1	52	19	413		2	1	Rupture of internal iliac artery	201	191		12	0	40	12	1	11.9	4	3.4	4.7	8.2			136	80	1997-04-07	2013-03-18
24	0	54	0		1	1	43	0	1	0	155	80	16.4	10.5	3.8		4.5	8.9	81	90	0.14	1	36	18	98		2	0		233	217		0.7	0	30	5	0	12.9	3.8	3.2			78		137	90	1997-11-20	2016-01-04
25	0	78	0		1	1	53	0	1	0	140	80	17	10.5	4.2		4.4	8.5	97	64	0.15	1	71	20	670		3	1	Gastrointestinal hemorrhag	102	82	5		0	20	5	0	10.4	3.7	3.1	3.4	8.4	98	107	140	80	1998-07-28	2005-06-10
26	0	74	0		1	1	79	0	1	0	124	64	15.9	11.3	3.3		5	9.3	69	196	0.4	1	64	12	258		1	1	Cerebral infarction	127	127		8.8	0	40	3	0	8.6	2.6	1.7	3.9	8			150	60	2003-12-29	2014-08-10
27	0	77	0		1	1	16	0	1	0	166	82	16.9	11.3	4		4.4	8.8		102	0.15	1	75	18	28		1	0		20	19	5		0	20	5	0	8.2	2.3	2.7	2.5	7.4		102	126	82	2007-02-21	2008-10-07
28	1	82	0		1	1	100	0	1	1	167	84	18.2	14.1	3.6		5.5	8.9	77	118	0.15	1	73	16	435		2	0		114	100		2.8	0	35	4	0	6.5	2.8	8.9	5.3	7.5			100	54	2007-10-28	2016-03-05
29	1	79	0		1	1	14	1	0	0	126	67	21.6	14.2	3.5		2.5	9	57	107	0.04	1	77	20		405	3	0		14	14		0.7	0	65	7.5	1	10.1	2.2	3.77	3.2	7.3	30	102	148	58	2016-06-11	2017-08-29
30	0	76	0		1	1	0	0	0	0	124	80	18.9	10.2	2.3		3.9	8.6	41	101	0.15	1	73	18		134	3	0		27	25		5.5	0	40	8	1	7.4	3	4.8	5.8	9.5	47	111	175	87	2013-11-21	2016-01-06
31	0	84	0		1	1	76	1	0	0	111	66	14.2	10	2.7		4.3	9.9	55	66	0.78	1	77	18	1560		3	0		76	76		0.15	0	30	3	1	5.2	3	7.4	3.9	8.3	51	73	132	73	2011-03-10	2017-08-05
32	1	69	0		1	1	46	0	1	1	146	74	22	10.3	3.1		4.6	8.4	58	70	0.11	2	65	24	91	2013-11-21	2	0		52	46		0.7	0	40	10	1	11.1	3.2	9.4	5.6	8.5	67	157	140	83	2013-11-21	2017-09-29
33	0	68	1	1	1	1	240	0	0	0	134	64	15.2	11.4	3.6		5.3	7.7	91	99	0.15	1	49		352			0		241	234		12.7	0	0	9	0			10.4							1998-04-17	2017-10-23
35	0	79	0		1	1	35	0														1	76	12		60.2		0		50	35		15.2	0	40	5	0										2013-03-12	2016-03-09
36	0	77	0		1	1	4	0	1		134	96	18.6	10.8	3.3		5.8	8.4	47	93	0.07	1	76					1	Heart failure	33	12	63		0		6	0										2009-05-13	2010-05-19
37	1	85	1	1	1	1	125	0	1		130	70	27.2	10.7	3.6		7.4	9.1	36	99	0.58	1	74					0		125	125			0		0	0										2007-01-25	2017-07-05
38	1	75	0		1	1	57	0	1		150	60	19	9.6	3.2		4.4	9.5	51	25	0.58	1	62		73			0		161	161			0	40	0	0										2004-01-01	2017-07-31
39	0	65	0		1	1	4	0	1		150	80	20.8	10.4	3.2		5.5	9.1	72	104	0.6	1	54					0		136	137			0	40	5	0										2006-01-31	2017-07-06
40	1	81	1	1	1	0		0	1	0	123	65	22.3	10.4	3.6	1.32	4.1	9.1	57	96	0.3	1	74	12	422		2	0		122	73		8.8	0	25	8	0	7.7	2.9	1.38	2.9	8.1			130	78	2007-03-30	2013-05-07
42	1	78	1	1	1	0		0	1	1	116	72	20.3	11.1	2.8	1.28	2.8	9.3	95	131	0.15	1	74	12	23		2	0		96	43		22	0	40	10	0	10	2.1	6.61	7.3	7.3		101	127	83	2009-05-21	2013-01-04
43	0	66	1	1	1	0		1	1	0	156	49	0	10.2	3.1	1.4	2.7	8.3	60	205	0.1	1	64	12	116		1	1	Heart failure	94	17	13		0	60	10	0			5							2008-08-06	2010-01-27
44	0	75	1	1	1	0		0	1		157	104	20.4	9.2	1.9	4	1.7	7.5	70	146	0.15	1	64	16	99		2	0		139	129	30		6	30	15	1	9.2	3.8	3.7	4.7	8.6			180	100	1995-06-08	2006-03-29
46	0	81	1	1	1	0		0	1	0	99	59	24.5	11.7	3.4	1.57	3.6	8.8	74		0.15	2	76	24	427		3	1	Pneumonia	120	63	5		0	20	11	0	5.8	3.3	1.8	4.5	8.4			140	60	2002-04-04	2007-07-27
47	1	88	1	1	1	0		0	1	0	116	59	20.3	8.1	4.1	3.77	4.6	8.3	45	77	0.15	1	86	10	61		2	0		29	21	531		0	0	0	0	7.5	3.6	2.97	3.8	8.4	58	103	135	57	2008-02-05	2009-11-20
48	0	64	0		1	0		0	0	0	128	83	16.4	13.1	4.2	1.16	2.6	9.9	138	139	0.15	1	62	20	312		2	0		72	27		6.2	0	40	20	0	6.9	2	5.97	3.2	7.6	22	42	158	78	2011-03-28	2013-07-16
49	0	79	0		1	0		0	1	0	125	76	17.8	13.3	3.9	1.02	3.5	9.4	79	142	0.15	1	77	16	25		1	0		78	24		0.25	0	25	7	0	9.4	3	1.45	2.6	8.4	56	82	124	53	2010-11-26	2012-12-20
50	1	73	0		1	0		0	1	0	126	70	20.3	11.3	3.3	3.19	3.5	9.1	69	133	0	1	63	22	486		2	0		166	120		3.9	0	40	6	0			1.7							2003-09-19	2013-09-26
51	0	79	0		1	0		1	1	0	130	67	17.3	10.5	4.1	1.63	4	9	89	71	0.01	1	78	19		58	3	0		23	18		0.25	0	30	5	1	8.4	1.8	3.17	5.3	8.2	31	68	123	65	2015-05-12	2016-11-19
52	0	82	0		1	0		1	1	1	136	58	19.9	9.6	3.9	1.97	3.8	9.4	56	138	0.1	1	75	21	74		2	0		94	74		0.5	0	35	5	0			1.5							2009-10-09	2015-12-17
53	0	70	0		1	0		1	1	0	137	71	18.3	12.2	4.1	1.09	3.8	10	70	88	0.08	1	68	12		134	3	0		33	19		0.9	0	30	10	1	9.4	2.7	1.32	3.5	8.5	57	144	127	66	2015-06-02	2017-01-19
54	0	83	0		1	0		1	0	0	135	86	19.1	12.9	3.9	1.12		8.4	75	183	0.15	1	83	22		65	2	0		42	42		12	0	30	20	0	10.4	3.8	1.39	3.3	8.8	67	136	128	49	2014-01-06	2017-07-22
55	1	67	0		1	0		1	1		145	67	19.7									1	66	12		188	1	0		39	21			0	45	10	0			3.25							2014-04-23	2016-02-09
56	0	81	0		1	0		0	1	0	175	74	26.6	13.1	3.4	1.2	3.3	9.5		189	0.5	1	76	12	740		1	0		99	60	10		0	30	7.5	0			1.8							2006-09-27	2011-10-14
57	1	90	0		1	0		0	1	1	137	64	20.3	12.4	3.7	1.34	2.8	8.9	74	98	0.2	1	67	12		134	1	1	Pneumonia	286	275		2.8	0	40	5	0	14	4	1.4	2.1	9	64	118	150	60	1994-05-26	2017-04-27
58	0	78	0		1	0		1	1	0	115	43	22.9	12.8	4.8	1.05	3.6	9.5	65	82	0.02	1	75	17		71	2	0		32	26		0.25	0	30	2.5	1	8.9	3.6	1.26	3.3	9.3	44	102	135	67	2014-10-04	2016-12-22
59	0	72	0		1	0		0	1	0	136	83	23.5	14.2	4.1	1.02	3.5	9.8	157	85	0.15	1	64	14	189		2	0		134	132		0.7	4	20	5	0	13.1	3.6	0.86	3	9.3	118	142	111	80	2006-04-12	2017-04-14
60	0	75	0		1	0		0	1	0	175	83	21.5	9.9	3.5	6.23	4.3	8.6	56	82	0.15	1	72	12	261		2	0		51	34		14	0	20	5	0	8.2	3	3.6	4.8	7.7	70		146	80	2003-12-25	2006-11-22
61	1	83	0		1	0		0	1	1	130	60	23.1	12	3.4	1.3	3.2	9.5	85	159	0.36	1	80	25		133	3	0		36	31		1.5	0	50	5	1	9	1.8	2.14	4.3	9.1	68	148	115	61	2014-05-16	2017-01-04
62	0	65	0		1	0		0	1	0	161	81	15.4	11.2	4.3	1.4		9	83	125	0	2	61	19	64		2	0		96	40			0	40	5	1			4.7							2009-07-13	2012-11-22
63	1	84	0		1	0		0	1	0	130	75	24.3	11	3.8	0.88	2.7	9.2	77	87	0.15	1	71	17	206		3	0		150	157	16		0	50	15	0	8.5	2.2	0.9	2.9	8	63		120	78	2004-11-24	2017-12-28
64	1	73	0		1	0		0	1	1	119	47	20.4	11.4	4	2.56	3.4	8.9	58	102	0.3	1	69	18	123		3	0		80	52		0.25	4	55	10	1	7	3.2	2.37	5	7.6	48	80	147	67	2010-09-14	2015-01-26
65	1	78	0		1	0		0	1	1	147	83	19.9	10.1	3.1	2.02	2	8.5	59	91	2.8	2	74	30	1000		4	0		61	43		0.5	0	40	4	1	9.7	1.7	6.31	4.3	8.3	21	59	126	71	2012-05-31	2016-01-16
66	1	74	0		1	0		0	1	1	145	84	19.2	13.7	3.8	2.26	2.8	8.8	71	67	0.03	1	72	21		37	1	0		39	31		2.2	0	35	7	1	10.9	3.3	2.23	3.4	8.3	62	78	161	110	2014-03-14	2016-10-24
67	0	51	0		1	0		0	0	0	127	72	26.2	15.2	3.4	1.41	3.4	9.1	96	88	7.1	1	43	23	141		1	0		122	89		6.8	0	40	7	0	11.2	3	1.51	2.5	8.3	65	95	108	83	2007-03-26	2014-08-30
68	1	66	0		1	0		1	1	1	133	65	25.7	13	4.1	0.94	3.8	9.7	64	153	0.15	1	60	16	198		2	0		72	63		6.6	0	60	9	1	10.9	2.7	2.52	3.2	8	37	130	116	64	2011-04-21	2016-08-12
69	1	87	0		1	0		0	1	0	133	64	20.2	8.7	3.2	1	2.4	8.6	61	66	2.4	1	74	19	4140		2	0		172	155		2.5	0	20	9	0	11.3	4.2	1.2	4.1	9.2	49		130	60	2003-01-27	2016-01-19
70	0	50	0		1	0		0	0		98	75	18.2	14.2	4.8	0.57	3	9.7	90	117	0	3	45	14	640		2	0		74	57			0	50	5	0			0.4							2011-04-28	2016-02-15
71	0	82	0		1	0		0	1	0	115	67	18.1	11.8	3.5	1.96	3.6	8.7	44	137	0.15	1	75	16	97		1	1	Heart failure	104	97	22		0	20	15	0	11.8	3.4	0.5	2.8	9.5	56	154	119	67	2005-12-14	2012-12-01
72	0	68	0		1	0		0	1	0	138	78	16.9	10	3.8	2.9	4.6	9	78	156	0.15	1	65	17	118		2	1	Infection	56	34	5		0	30	10	0	8.5	3.2	2.53	4	9.6	129	145	119	77	2009-08-03	2012-06-07
73	1	74	0		1	0		0	0	1	122	73	19.5	10.2	3.4	3.02	5.7	8.2	45	104	0.3	1	72	12	344		2	0		32	13	5		0	30	5	0	6.9	2.8	4.85	3.6	7.5		28	116	44	2006-06-17	2007-07-27
74	0	57	0		1	0		1	1	0	143	80	28.2	14.3	4	0.48	3.2	9.5	97	151	1.3	1	51	13	207		1	0		124	123	120		0	20	12	0	11.4	3.6	0.53	2.9	8.4	108	65	105	74	2006-12-21	2017-03-23
75	1	80	0		1	0		0	1	0	122	60	24.3	7	2.4	3.34	3.4	7.6	54	106	0.15	1	73	15	89		2	1	Pneumonia	95	80		3	0	40	15	0	13.6	3.4	2.55	2.3	8.5	59	107	136	76	2006-09-20	2013-06-10
76	1	78	0		1	0		0	1	1	139	76	24.3	14.3	3.1	1.64	4	8.9	59	126	2.2	1	70	12	244		1	1	Sepsis	105	94		2.8	0	30	12	0	12.7	3.5	2.58	3	8.5	131	137	126	78	2006-04-28	2014-03-26
77	0	81	0		1	0		0	1	0	119	60	19.7	7.2	2.3	2.57	3.9	7.8	42	74	1.8	1	70	15	379		2	0		142	129		0.25	0	20	5	0	8.8	3.7	2.6	3.8	9	53		122	70	2004-08-17	2015-06-10
78	0	78	0		1	0		1	1	0	116	61	22.2	11.7	4.3	1.28	3.4	9.6	88	79	0.15	1	68	23	200		2	0		147	124		0.25	0	40	7	0	8.1	2.4	2.3	3.3	8.6	109		118	63	2006-03-06	2016-07-14
79	0	69	0		1	0		0	1	1	131	78	29.9	11.8	4.1	1.68	3.5	10	82	115	0.15	1	64	18	524		2	0		63	58		5.2	0	40	10	1	4.7	2.3	4.06	4.8	7.7	58	245	102	65	2012-03-16	2017-02-02
80	1	67	0		1	0		0	1	1	125	74	26.4	14.9	4	1.19	2.9	9.7	76	102	0.4	1	60	11	77		2	0		90	88		6.1	0	40	9	0	13.6	3.5	1.04	3.3	9.5	65	154	131	79	2009-12-01	2017-04-01
81	0	45	0		1	0		0	0	0	120	72	19.2	15.7	4.9	0.71	3.8	9.8	121	124	0.15	1	40	19	234		1	0		111	61		19	0	40	10	0	10.4	3.8	0.52	3.7	8.9			119	65	2008-03-08	2013-05-02
82	0	25	0		1	0		0	0	0	97	57	16.3	12	3.5	0.77	3.3	9	97	99	0.15	1	24	11	343		1	0		71	14	5		0	35	10	0	9.3	3.1	0.65	2.4	9.3	83	149	104	59	2008-05-23	2009-08-13
83	1	67	0		1	0		1	1	1	126	72	22.4	11.2	3.6	1.38	3.3	9.5	77	117	0.15	1	60	15	2480		2	0		86	75		4	0	50	10	1	8.4	2.7	2.86	3.5	9.1	38	114	124	66	2010-03-22	2016-06-23
84	1	66	0		1	0		0	1	1	133	72	31.2	12.2	3.9	3.35	3.9	8.6	39	82	0.08	1	59	18	990		1	0		86	81		12	0	40	10	1	11.7	3.4	4.28	4.6	8.8	61	107	127	85	2010-04-03	2017-01-26
85	1	70	0		1	0		0	0	1	131	75	21.4	14	3.9	1.01	2.5	9.2	52	120	0.01	3	66	13	134		2	0		56	51		0.25	0	55	5	1	11.7	2.4	0.83	3.4	8.6	57	108	135	77	2012-09-16	2016-12-22
86	1	69	0		1	0		0	1	1	138	77	18.2	9.3	3.2	1.22	2.9	9.1	80	102	0.12	1	62	10	88		1	0		68	76		3.1	0	30	9	1	10.4	2.8	1.1	3.1	8.1	69	85	136	71	2011-10-07	2018-02-15
87	0	67	0		1	0		1	1	0	125	66	28.1	12.1	3.7	1.28	3.3	9.5	109	112	0.15	1	67	15	226		1	0		68	63	24		0	40	30	0	9.6	3.1	1.54	3.4	9.4	52	133	132	66	2011-10-05	2017-02-02
88	0	61	0		1	0		1	0	0	123	62	20.8	13	4.6	1.08	3.8	9.7	105	96	0.15	1	55	18	607		1	0		66	73		29	0	35	12.5	1	9.2	3.4	1.05	3.6	9.3	90	120	103	57	2011-11-25	2017-12-28
89	1	77	0		1	0		1	0	0	123	72	16.6	12	2.8	0.53	2.1	9	77	77	1.7	1	74	14	142		2	0		46	41		4.3	0	40	12.5	1	8.3	2.4	1.01	3.2	8.9	33	74	102	56	2011-12-09	2015-06-08
90	0	79	0		1	0		0	1	0	143	73	20.2	10.7	3.5	2.25	3.3	9.4	50	103	0.7	1	77	20		134	2	0		43	26		4.6	0	45	12.5	0	7.9	4.1	3.57	3.7	9.3	46	130	133	61	2013-10-22	2016-01-08
91	1	81	0		1	0		1	0	1	136	71	21	13.3	4.3	1.68	3.4	10	55	120	0.43	1	78	19		134	3	0		39	33		1.3	0	45	1	1	10	3.1	5.41	3.8	8.8	44	87	114	55	2014-05-12	2017-02-23
92	1	67	0		1	0		1	1	1	131	73	17.8	13.4	3.5	1.98	3.2	9.1	49	172	0.25	1	64	21		134	2	1	Metastatic liver cancer	48	39		12	0	40	15	0	11.8	3.5	2.52	3.8	9.3	38	154	113	84	2013-09-14	2016-12-21
93	1	42	0		1	0		0	0	1	122	66	23.3	14.9	4.2	1.05	4.1	9.2	82	100	0.03	1	40	13		134	1	0		31	24		73	0	50	15	0	12.5	3.8	1.04	3	9.4	45	147	116	67	2014-10-15	2016-11-05
94	0	78	0		1	0		0	1	0	127	74	20.1	12.9	3.6	2.11	3.5	9.6	89	159	0.15	1	77	14		134	2	0		29	24		19	0	30	12	0	8.3	1.8	3.43	3.5	8	39	82	114	73	2014-12-18	2017-01-12
95	1	70	0		1	0		0	1	1	139	73	17.5	13.3	3.8	1.8	3.6	9.7	107	109	0.15	1	69	14		134	1	0		29	22		2.5	0	40	15	1	10.4	2.8	2.72	3.7	9.3	60	151	106	63	2015-01-14	2016-12-08
96	1	81	0		1	0		0	1	1	146	77	21.9	10.3	3.4	1.8	3.1	8.6	59	136	1.2	1	79	19		134	3	0		28	22		134	0	35	5	1	7	2.1	2.1	3.1	8.4	26	67	115	61	2015-02-28	2017-01-12
97	0	72	0		1	0		1	1	0	145	78	26.4	9.6	3.3	1.91	2.4	9.3	55	141	0.15	1	70	20		70	4	0		23	27		4.7	0	40	12.5	1	9.2	3.1	4.33	6	8.1	39	112	128	57	2015-06-25	2017-10-01
98	0	77	0		0	1	67	0	1	0	143	74	21.1	11.9	3.1		4.8	8.2	43	93	0.47																											2017-10-26
99	1	68	1	2	0	1	0	1	1	1	118	57	27.3	11.6	3.3		3.3	8.2	28	110	0.42																											2014-03-17
100	1	78	1	1	0	1	3	1	1	1	134	66	18.4	10.9	3.3		4.4	8	39	82	0.43																											2012-09-25
101	1	86	0		0	1	52	1	1	1	144	61	20.1	10.8	3.5		4.5	7.7	28	52	0.31																											2017-06-19
102	1	85	1	1	0	1	5	0	1	0	162	84	19	10.4	3.7		4.8	8.9	65	91	0.09																											2013-11-19
103	0	89	1	1	0	1	2	0	1	1	141	67	16	11.1	3.4		4.9	8.1	51	86	0.32																											2015-07-07
104	1	75	1	3	0	1	71	0	0	1	120	72	24.3	11.1	3.4		6	8.3	46	117	0.2																											2017-10-11
105	1	66	1	1	0	1	131	1	1	0	146	77	22.4	8.4	3.5		7.3	9.6	41	74	0.15																											2005-12-22
106	1	84	1	1	0	1	6	1	1	1	92	65	24	11.2	3.5		7.3	9.6	41	74	0.5																											2016-09-27
107	1	82	1	2	0	1	63	0	1	0	136	60	19.2	10.6	3		6.2	8.3	33	92	0.28																											2014-04-09
108	1	65	1	1	0	1	25	1	1	1	179	96	20.3	11	3.2		5	9	26	84	4.6																											2014-06-03
109	1	83	1	1	0	1	114	0	1	1	147	81	21.3	11.1	3.6		4	9.1	36	95	0.18																											2013-12-09
110	1	72	1	2	0	1	170	1	1	1	144	84	19.6	10.8	3.9		5	9.3	41	75	0.12																											2004-03-05
111	0	71	1	3	0	1	10	0	1	0	165	82	21.6	9.9	3.6		3.8	9.4	36	62	0.19																											2003-09-11
112	1	76	1	2	0	1	84	0	1	1	151	65	21	11.4	3.9		8.1	9	45	74	0.18																											2011-04-08
113	0	75	1	2	0	1	75	1	1		179	85	22.6	11.2	3.1		5.9	9.1	59	62	0.06																											2012-08-06
114	1	77	1	1	0	1	277	0	1	1	141	73	21.3	10.7	3.4		7.7	7.9	26	65	1.24																											2016-12-12
115	1	71	1	3	0	1	0	0	1	0	131	70	19.6	10.4	3.5		5.2	7.6	29	104	1.31																											2011-05-19
116	0	68	1	2	0	1	155	0	1		136	75	19.2	11.3	3.5		5.1	9.4	64	104	0.23																											2009-10-22
117	0	71	1	1	0	1	389	0	0	0	97	48	20	10.8	3.6		4.2	9.1	92	93	0.04																											2013-06-18
118	1	69	1	1	0	1	242	0	1	1	142	95	17.1	10.7	3.6		4.1	8.3	40	82	0.36																											2016-10-12
119	1	68	1	1	0	1	54	1	1	1	154	86	24.9	11.7	3.4		5.7	8.7	25	62	0.25																											2016-05-24
120	1	66	1	1	0	1	506	0	1	0	135	86	23	11.2	3.5		5.6	9.5	45	77	0.15																											2016-02-03
121	0	64	1	1	0	1	210	0	0	0	126	77	23	11.7	3.6		5.7	9.1	45	77	0.07																											2015-07-21
122	0	66	0		0	1	101	0	1	0	165	86	17.3	11.7	4.2		5.8	9.3	51	88	0.02																											2017-01-17
123	1	78	0		0	1	47	1	1	0	152	70	19.3	7.9	2.1		4.3	7.7	26	39	2.26																											2016-03-08
124	1	88	0		0	1	61	1	1	1	166	69	20.9	11.6	3.5		5.7	7.9	30	63	0.05																											2017-02-28
125	1	88	0		0	1	59	1	0		129	65	21.1	11.6	3.8		5.9	9.4	33	45	0.03																											2017-06-02
126	0	67	0		0	1	50	1	1	1	146	57	19.8	7.6	3		5.5	8.1	34	54	0.09																											2016-04-11
127	0	80	0		0	1	71	1	1	1	139	81	23.7	10.9	3.3		7	8.4	27	47	0.17																											2016-11-28
128	0	74	0		0	1	52	0	0	0	134	67	19.1	10.8	3.6		6.6	8.4	76	115	0.01																											2017-05-30
129	0	66	0		0	1	20	1	1	0	164	76	27.3	10.5	3.7		4.9	8.9	34	53	0.15																											2015-09-25
130	1	81	0		0	1	407	0	0	0	108	55	16.5	11.1	2.9		5.1	8.1	58	68	0.55																											2017-10-10
131	0	84	0		0	1	49	0	1	0	149	70	21.8	10.8	3.5		3.8	9	47	131	0.06																											2017-09-20
132	0	71	0		0	1	40	1	1	0	194	95	31	11.2	3.5		4.9	7.9	34	104	0.56																											2016-12-20
133	1	76	1	1	0	1	37	0	1	1	157	76	21	11.3	3.8		7.7	8.3	32	52	0.2																											2017-01-23
134	0	67	0		0	1	40	0	0	1	89	57	16.4	11	3.2		6.3	8.1	51	79	4.31																											2017-05-16
135	1	66	0		0	1	22	0	1	1	174	97	21.7	11.2	3.8		8.2	8.3	36	100	0.03																											2016-04-25
136	1	67	0		0	1	65	0	1	1	138	81	19.6	11.2	3.6		5.6	9.1	46	75	0.07																											2017-11-14
137	1	75	0		0	1	29	1	1	1	134	77	22.6	11	3.5		5.7	8.8	51	73	0.05																											2016-12-16
138	1	68	0		0	1	27	1	0	1	99	87	26.1	12.3	3.9		5.4	8.9	34	102	0.16																											2016-12-08
139	1	82	0		0	1	38	0	1	1	111	62	19.8	10.9	3.1		6.7	8.1	47	63	0.34																											2017-11-14
140	1	94	0		0	1	37	0	1	1	130	57	21	10.8	3.6		6	9.4	28	108	0.34																											2017-11-14
141	0	88	0		0	1	18	0	0		137	63	20	12.1	3.3		4.8	8.4	42	96	0.97																											2016-01-15
142	1	68	0		0	1	19	1	1	1	153	82	29.5	12.1	3.7		6.5	8.8	35	68	0.11																											2016-05-24
143	0	87	0		0	1	35	0	1	0	133	80	27.1	11.9	3.1		5.5	8.8	59	124	0.04																											2017-10-12
144	1	82	0		0	1	30	0	1	1	165	64	25.1	11.5	3.5		7.5	8	30	108	0.15																											2017-07-11
145	1	67	0		0	1	9	1	1		174	94	26	12	4		8.4	9.1	39	94	0.05																											2016-01-05
146	0	71	0		0	1	351	0	1		139	81	18.5	10.5	3.2		4.3	8.1	38	102	0.15																											2016-04-22
147	1	92	0		0	1	103	0	1	1	145	74	18	10.9	3.4		4.9	9	33	53	0.03																											2017-07-13
148	1	73	0		0	1	14	0	1	1	140	69	21.6	10.6	3.4		8	8.5	63	110	0.02																											2016-07-14
149	0	83	0		0	1	4	0	1		138	52	17.4	12	3.6		4.7	8.6	74	84	0.02																											2016-07-19
150	0	66	0		0	1	21	1	1	1	188	88	19.2	10.9	3.9		7.6	8.9	58	100	0.15																											2016-02-20
151	0	67	0		0	1	244	0	1	0	134	72	20.5	10.9	3.5		5.9	9.6	59	69	0.11																											2016-06-22
152	1	73	0		0	1	11	0	1	1	160	85	17.5	10.9	3.3		5.9	7.9	42	94	5.4																											2015-12-10
153	0	66	0		0	1	210	0	1	0	145	79	19.4	11.1	3.7		4.6	10.4	55	65	0.15																											2011-07-15
154	1	74	0		0	1	132	0	0		128	61	14.1	10.8	2.8		4.2	7.7	80	37	1.32																											2017-01-30
155	1	79	0		0	1	169	1	1	0	157	74	28.1	10.3	3.6		6.2	9.3	31	115	0.15																											2016-06-03
156	0	68	0		0	1	18	0	1	0	127	64	20.6	9.7	3.1		5.3	10.3	69	71	0.15																											2014-02-24
157	0	69	0		0	1	69	1	1	0	97	40	32	9.2	2.2		1.6	8.4	34	55	2.35																											2018-04-20
158	1	89	0		0	1	88	0	1	1	101	41	19.8	11.3	3.1		5.3	8.5	35	59	0.2																											2017-11-24
159	0	84	0		0	1	166	0	1	0	142	83	18.4	9	3.3		5.5	9.2	47	150	0.46																											2017-05-15
160	0	83	0		0	1	236	0	1	0	149	72	16.5	11.7	3.5		6.4	8.5	48	110	0.13																											2017-04-25
161	1	82	0		0	1	175	0	0	0	119	51	20.1	11.6	3.8		6	8	33	68	0.06																											2016-09-06
162	0	83	1	1	0	1	143	1	1	0	155	70	22.9	10.9	3		3.5	8.4	35	155	0.29																											2017-06-27
163	1	81	1	1	0	1	192	0	1	0	186	88	23.3	9.6	2.9		5.7	8.5	38	84	0.07																											2017-06-05
164	1	82	0		0	1	158	0	0	0	139	63	21.4	11.6	3.6		4.6	9.1	44	103	0.46																											2017-12-14
165	1	81	0		0	1	78	0	0	1	112	42	20	10.2	3.6		4.4	8.7	67	54	0.78																											2017-09-26
166	1	79	0		0	1	124	1	1	1	144	77	24.7	12	3.3		5.2	8.3	51	72	0.09																											2017-05-22
167	0	80	0		0	1	88	0	0	0	135	77	15.7	11.9	3.4		7.1	8.6	87	65	0.63																											2017-11-16
168	1	79	0		0	1	151	0	0	1	125	68	21.3	11.6	3.8		4.8	9	32	52	0.21																											2017-09-14
169	1	76	0		0	1	96	1	1	1	168	75	24.7	10.5	3.7		4.4	9	36	45	0.2																											2015-12-07
170	1	78	0		0	1	80	1	1	1	120	68	20.6	11.7	3.5		6.9	8.1	48	87	0.14																											2017-11-04
171	0	77	0		0	1	107	1	0	0	125	47	18	10.2	3.1		4.3	8.3	42	76	0.21																											2017-09-06
172	1	76	0		0	1	57	1	1	1	158	71	23.1	8.9	2.8		3.6	7.8	43	67	0.72																											2016-04-11
173	1	75	0		0	1	163	1	1	1	127	66	21.2	10.8	3.2		4.8	8.2	38	58	0.07																											2015-10-22
174	1	86	0		0	1	225	1	1		142	74	17.8	11.7	3		5.8	7.8	35	87	0.49																											2016-10-12
175	1	75	0		0	1	410	0	0		80	52	22.5	8.6	3.5		4.8	8.6	41	112	0.09																											2016-08-23
176	0	75	0		0	1	45	1	1	1	167	64	25.2	10.5	3.2		5.1	8.4	25	93	0.24																											2017-09-20
177	1	74	0		0	1	60	1	1		156	74	22.2	11.3	3.6		8.2	7.8	19	87	0.28																											2016-05-30
178	1	71	0		0	1	90	0	0	1	110	60	22.7	11.6	3.7		5.6	8.5	25	98	0.44																											2014-08-19
179	0	73	0		0	1	13	1	1	0	139	71	17	10.6	3.2		5.3	8.9	44	141	0.19																											2016-07-19
180	1	73	0		0	1	73	0	1	1	142	75	21.8	11.1	3.2		4.9	7.9	48	80	0.93																											2016-09-06
181	1	72	0		0	1	317	0	0		108	55	21.4	10.7	3.1		5	7.9	60	64	0.17																											2016-08-29
182	1	72	0		0	1	277	0	1		179	108	18.3	11.3	3.7		6.9	8.8	60	149	0.06																											2017-10-11
183	1	71	0		0	1	43	1	1	1	116	68	22.5	11.3	4.2		5.9	8.1	39	101	0.32																											2017-02-03
184	1	71	0		0	1	306	0	1	0	135	100	17.4	10.5	3.7		4.3	8.6	44	109	0.24																											2017-08-21
185	1	71	0		0	1	151	0	1	1	167	96	21.9	11	3.5		3.2	8.6	50	93	0.04																											2017-09-07
186	1	71	0		0	1	186	0	1	1	162	83	22.9	11.5	3.4		5.8	7.7	33	96	0.2																											2017-11-20
187	1	71	0		0	1	95	0	1	0	156	96	19.3	9.5	3.7		5	8.8	93	63	0.02																											2017-12-26
188	1	69	0		0	1	169	0	1	1	133	87	19.5	12.2	4		5	8.8	50	58	0.03																											2016-06-23
189	1	70	0		0	1	344	1	1		156	66	20	11	3.3		6.3	8.8	53	49	0.65																											2017-12-04
190	0	69	0		0	1	171	1	1		144	90	17.8	11.4	3.6		7.2	8.6	35	63	0.14																											2017-07-11
191	0	70	0		0	1	187	0	0	0	119	65	22	11.3	3.5		6.2	9.2	39	107	0.15																											2017-12-28
192	0	69	0		0	1	234	0	1	0	155	86	21.5	11.8	3.4		5.8	8.4	75	79	0.02																											2017-12-18
193	1	67	0		0	1	183	0	1	1	125	81	18.7	11.2	3.8		6.6	8.7	67	100	0.09																											2016-06-03
194	0	66	1	1	0	1	184	0	1	0	156	76	18.7	12	4		5.6	8.9	31	142	0.11																											2015-01-23
195	0	66	0		0	1	338	0	0		130	88	22.2	11.5	4		7.5	8.7	64	111	0.08																											2015-06-25
196	0	67	0		0	1	209	1	1	0	145	78	18.4	11.2	3.6		3	8.9	53	83	0.02																											2017-04-17
197	1	65	1	1	0	1	351	0	1		156	77	20.6	11.3	3.6		4.9	8.3	45	144	0.19																											2015-07-09
198	0	66	0		0	1	160	0	1	1	154	80	25.3	9.7	3.9		6.3	8.9	31	117	0.19																											2016-08-23
199	1	65	0		0	1	121	1	0	1	87	41	24.4	11.4	3.6		5.1	8.3	32	100	0.26																											2016-02-16
200	0	66	0		0	1	325	0	1	0	154	84	23.5	11.2	3.8		6.1	8.3	51	96	0.2																											2017-06-19
201	1	66	0		0	1	293	0	1		132	64	20.1	9.1	3.6		4.3	8.3	47	108	1.1																											2016-09-16
202	1	66	0		0	1	140	1	0	1	136	73	20	13	3.8		5.9	8.8	34	104	0.03																											2018-01-11
203	1	65	0		0	1	252	0	1		151	90	23.8	11.4	3.3		5.5	8.6	31	127	0.56																											2016-09-06
204	1	84	0		0	1	41	0	1		152	67	24.6	11.7	3.2		4.7	7.9	34	52	1.32																											2016-10-18
205	0	65	0		0	1	70	0	1		135	90	17.4	11.4	3.8		4.3	8.7	62	101	0.02																											2016-05-12
206	1	67	1	1	0	0		1	1	0	147	77	22.2	13.2	3.8	1.01	2.9	9.5	41	140	0.15																											2015-03-25
207	1	80	1	1	0	0		0	1	1	147	74	20.5	11.7	3.5	1.72	2.6	9.1	72	97	0.15																											2015-04-15
208	1	73	1	1	0	0		1	1	1	159	73	27.2	16.4	4.1	2.17	4.1	9.8	47	151	0.15																											2015-06-29
209	1	73	1	1	0	0		0	1	0	130	80	20.6	10.1	3.2	1.26	2.8	9.2	49	92	0.15																											2015-07-22
210	1	78	1	1	0	0		0	1	0	128	63	21.1	8.6	1.9	1.72	2.9	10	42	124	0.6																											2015-09-24
211	1	81	1	1	0	0		0	1	0	140	84	20.9	13.4	3.3	1.54	4	9.4	57	78	0.45																											2015-06-08
212	1	78	1	1	0	0		0	1	1	129	79	17.5	8.3	2.6	2.23	3.7	9.3	67	93	1.1																											2014-12-10
213	1	75	1	1	0	0		1	1	0	179	101	20.7	11.3	3	1.38	4.1	8.9	64	128	0.15																											2014-11-04
214	1	75	1	1	0	0		1	1	1	97	59	17.4	12.7	4.2	1.16	3.7	9	55	65	0.15																											2015-12-09
215	0	88	0		0	0		1	1	0	149	56	24.3	10.1	2.8	1.08	4	9.2	55	105	0.3																											2015-03-09
216	1	72	0		0	0		0	1	0	126	97	26.2	13.5	4.2	2.44	3.6	10.2	53	143	0.15																											2016-01-04
217	1	79	0		0	0		0	1	1	140	81	25	10.7	3.6	0.86	2.7	9.1	35	96	1.5																											2015-07-28
218	0	83	0		0	0		1	1	0	179	62	18.1	11	3.7	1.38	3.9	9.8	56	111	0.15																											2015-05-01
219	1	84	0		0	0		1	1	1	188	78	23.6	11	2.7	1.3	2.5	8.7	49	104	0.9																											2014-03-17
220	0	71	0		0	0		1	1	0	143	69	20	8.2	3.7	3.13	5.2	8.9	70	71	7.6																											2014-10-11
221	0	81	0		0	0		0	0	0	90	62	19.8	10.4	3.3	0.81	4.4	8.8	41	43	1.5																											2015-02-18
222	1	77	0		0	0		0	1	1	120	67	27.9	12.6	3.9	0.85	3.8	8.9	43	59	0.15																											2014-07-11
223	0	82	0		0	0		1	0	0	112	71	19.9	12.3	2.9	0.95	3.3	8.3	66	75	0.15																											2015-01-13
224	0	72	0		0	0		0	1	1	123	73	24.4	13.2	4.3	0.79	3.8	10.1	75	135	0.15																											2015-09-05
225	1	74	0		0	0		0	1	1	151	81	22.7	9.9	3.6	3.3	2.7	9.6	33	97	0.3																											2015-03-26
226	1	80	0		0	0		1	1	1	106	70	24.5	13.3	3.6	2.94	4.5	9.4	39	155	1.3																											2015-06-25
227	1	73	0		0	0		0	1	1	126	67	22.6	10.8	1.8	0.85	2.5	8.1	47	204	0.7																											2015-11-19
228	1	72	0		0	0		0	1	1	138	90	13.9	8.6	2.2	0.78	3.5	7.8			0.3																											2015-06-13
229	0	83	0		0	0		0	1	0	134	80	28.8	11.7	3.5	0.96	2.7	9.2	35	101	0.15																											2016-04-20
230	0	75	0		0	0		1	1	0	134	94	26	15.6	4	1.06	4.2	9.9	64	90	0.15																											2016-02-29
231	1	70	0		0	0		1	1	1	110	40	17.2	10	4.2	1.03	3	9.5	60	76	0.15																											2014-08-01
232	1	74	0		0	0		1	1	1	119	62	22.7	13.2	3.8	1.34	2.8	8.9	53	119	0.15																											2015-06-04
233	1	77	0		0	0		0	1	1	166	70	25.5	10.4	3.2	4.77	4.6	8.7	34	117	0.4																											2015-03-23
234	1	76	0		0	0		1	1	1	136	76	20.8	8.5	3.1	1.56	4.9	7.9	30	85																												2015-07-02
235	1	67	0		0	0		0	1	0	113	82	20	8.9	1.8	0.81	1.6	5.7	44	149	4.8																											2015-11-21
236	1	78	0		0	0		0	1	1	105	80	23.6	15.1	4.4	1.26	3.5	9.7	60	58	0.15																											2014-08-16
237	1	72	0		0	0		0	0	0	98	46	14.5	11	4.1	3.38	4.7	9.8	31	103	1.1																											2015-03-04
238	1	67	0		0	0		1	1	1	95	55	23.5	13.3	4.4	1.78	2.8	9.6	58	73	0.15																											2015-11-02
239	1	66	0		0	0		0	1	1	140	80	23.1	11.1	4	2.29	3.3	9.3	30	81	0.9																											2016-02-16
240	1	77	0		0	0		0	1	1	120	69	17	9.4	3.4	2.69	2.6	9	55	75	0.5																											2014-10-29
241	1	75	0		0	0		0	1	1	149	93	22.2	12.2	4.4	1.4	3.3	9.4	43	114	0.15																											2015-02-18
242	1	74	0		0	0		0	0	1	133	78	24.6	11.4	2.3	1.77		7.7	49	67	9.8																											2014-07-11
243	1	75	0		0	0		1	1	1	130	70	18.4	10.7	3.8	2.41	3.8	8.9	48	89																												2014-12-16
244	1	78	0		0	0		1	0	0	117	73	22.1	13.5	4	1.91	3.4	9.4	46	63																												2014-11-12
245	1	77	0		0	0		1	0	0	131	61	25.9	9.6	4.1	2.26	3.8	8.8	58	98	0.15																											2016-02-23
246	0	82	0		0	0		0	1	0	143	74	15.2	8.5	2.6	4.16	2.9	8.1	61	81	0.15																											2015-09-01
247	1	81	0		0	0		0	1	1	151	74	21.5	10.4	3.5	1.71	3.7	9.8	51	81																												2015-04-21
248	0	79	0		0	0		0	1	0	121	59	30.2	11.8	4.1	1.02	3.4	9.6	47	95																												2016-03-22
249	1	67	0		0	0		1	1	1	121	68	16.9	10	4	0.99	3.2	9.4	41	108	0.15																											2015-03-11
250	1	75	0		0	0		0	0	0	98	65	27.7	14.5	3.8	1.52	3.7	8.9	56	77	1																											2014-10-06
251	0	71	0		0	0		0	1	0	121	59	16.5	9.1	2.7	0.57	3.6	9.8	55	60	6																											2014-10-18
252	1	66	0		0	0		1	1	1	117	56	21.3	12.6	3.1	0.81	3.4	10	63	74	0.5																											2015-02-26
253	1	90	0		0	0		0	1		123	60	20.5	12.8	2.2	0.86	2.7	8.3	65	131	0.4																											2016-04-02
254	1	87	0		0	0		0	1	1	113	62	16.4	10.7	3.6	2.08	2.8	9.1	38	33	1.3																											2015-06-15
255	1	77	0		0	0		0	1	1	170	89	17.6	9.8	2.4	2.03	3.1	8	64	99	4.2																											2015-05-21
256	1	78	0		0	0		1	1	0	121	79	17.4	12	2.4	0.78	2.5	8.9	33	99	0.8																											2015-11-24
257	1	77	0		0	0		0	1	1	114	56	19.8	9.6	3.5	5.26	7.3	9.6	75	94	2.4																											2016-04-14
258	1	83	0		0	0		0	0	0	129	77	19.9	9.2	2.9	1.09	3.7	8.6	40	123	4.7																											2016-03-02
259	1	69	0		0	0		1	1	1	117	70	19.6	15	3.9	0.92	2.4	9.5	104	120	0.3																											2015-08-20
260	1	74	0		0	0		1	1	1	119	60	17.4	11.9	3.7	3.76	4.9	9.7	45	107	0.15																											2015-05-22
261	1	90	0		0	0		0	1	0	170	83	23.4	12.4	4.3	1.16	4	9.9	49	126	0.15																											2015-05-27
262	0	73	0		0	0		0	1	1	112	68	13.9	13.6	4.2	1.13	3.9	9.5	41	68	0.15																											2015-05-15
263	1	82	0		0	0		0	1	1	136	78	16.4	11.2	3.7	1.13	3.6	8.7	62	75	0.15																											2014-10-14
264	0	76	0		0	0		0	0		108	64	35.7	14.1	4.3	0.73	3.6	9.5	46	123	0.15																											2014-10-14
265	1	68	0		0	0		1	1	0	125	74	21.1	11.9	3.3	0.89	3.1	8.8	46	61	2.2																											2015-07-15
266	1	78	0		0	0		1	1	0	117	83	23.4	12.9	3.5	2.12	3.8	10	52	32	1																											2015-08-28
267	1	72	0		0	0		0	0		124	89	15	15	3.9	0.75	2.6	9.1	77	228	0.15																											2016-02-24
268	1	67	0		0	0		0	1	1	123	60	28.3	10	4	5.29	4.7	8.9	35	114	0.15																											2015-03-19
269	1	78	0		0	0		0	0	0	96	51	19.1	8.9	2.1	1.49	4.1	8.7	26	58	5.5																											2015-03-17
270	1	66	0		0	0		0	1	1	112	64	20.3	14.3	4.3	0.77	3	9.6	80	118	0.15																											2014-12-15
271	0	71	0		0	0		1	0	0	134	49	22.9	10.3	4	1.63	3.6	9.7	34	140	0.7																											2015-07-30
272	1	84	0		0	0		0	1	1	153	57	21.1	10.4	4.5	1.97	3.2	9.8	49	126	0.15																											2015-02-24
273	1	78	0		0	0		0	0	0	124	68	18.4	10.9	3.9	1.39		9.3	42	97	0.7																											2014-07-11
274	1	70	0		0	0		0	1		98	51	23.3	10.9	4.1	1.07	2.9	9.7	51	73	0.15																											2015-03-30
275	0	65	0		0	0		0	1	0	133	81	30.6	13.1	4.3	1	4.4	10.4	82	140																												2016-04-11
276	1	66	0		0	0		0	1	0	116	69	24.1	14.2	4.4	1.31	2.8	10.3			0.15																											2015-01-06
277	0	73	0		0	0		0	0	0	100	57	23.5	11.2	3.8	0.62	3.5	9.3	42	102	3.1																											2014-12-19
278	1	73	0		0	0		0	1	0	119	67	20.4	9.8	2.6	2.43	2.9	8.2	78	63	0.15																											2015-05-13
279	0	84	0		0	0		0	0	0	130	71	23.1	9.3	2.4	1.02			53	57	26.9																											2014-08-27
280	0	85	0		0	0		0	1	0	162	68	14.2	9	3.2	3.98	5.4	8.3	77	81	0.4																											2015-10-24
281	0	66	0		0	0		1	1	1	158	86	13.9	10.3	2.6	4.57	5.8	7.4	50	236	0.15																											2014-11-12
282	1	73	0		0	0		0	0	1	108	81	28.3	15.2	4.5	1.44	3.2	9.9	34	117	0.15																											2015-04-24
283	0	74	0		0	0		0	1	0	155	94	21.6	12.9	4.3	1.11		10	39	116	0.4																											2014-08-19
284	1	67	0		0	0		1	1	0	119	69	25.3	11.3	4.2	1.47	3.3	9.4	55	131	0.15																											2015-12-10
285	0	80	0		0	0		1	1		190	86	22.3	11.2	4.4	1.61	3.9	9.7	64	85	0.15																											2015-07-13
286	1	84	0		0	0		0	1	0	118	74	18	11.7	3.5	1.58	3.1	9.1	44	150																												2014-09-02
287	1	68	0		0	0		1	1		117	62	19.8	9.8	4.1	4.07	4.6	8.3	65	97	0.15																											2015-06-17
288	0	82	0		0	0		0	0	0	106	54	13.5	13.6	4.2	0.84	3.8	9	46	146	0.15																											2015-07-06
289	1	66	0		0	0		0	1	1	122	75	23.6	13	3.6	2.58	3.7	9.6	22	54	0.15																											2014-07-17
290	0	79	0		0	0		0	1		121	56	16.9	9.1	3	0.44	2.4	8.4	59	71	0.15																											2015-05-16
291	1	75	0		0	0		1	1		147	67	28.1	11.3	3	1.68	3.6	9.9	30	106	1.9																											2016-03-09
292	1	72	0		0	0		1	1		119	64	21.1	12.5	4.2	1.05	3.4	9.8	38	173	0.15																											2015-03-04
293	0	87	0		0	0		0	1	1	119	69	17.5	11.5	4.3	1.32	4.1	9.5	38	112	0.15																											2015-03-04
294	1	76	0		0	0		0	1		172	83	22.6	13.6	4.3	1.01	3	9.7	89	81	0.15																											2015-11-25
295	1	74	0		0	0		0	1	1	127	66	22.4	11.7	4.2	2.48	3.2	9.4	38	72	0.3																											2015-02-23
296	1	83	0		0	0		0	1		147	67	22.1	12.4	4.7	1.21	2.9	9.7	53	132	0.15																											2015-11-06
297	1	73	0		0	0		0	0		111	61	18.8	9.6	4.2	1.13	3.4	8.7	33	168	0.15																											2015-05-01
298	1	73	0		0	0		0	1		135	94	24	15.9	3.4	1.12	3.6	9.9	46	72	1																											2014-08-01
299	0	71	0		0	0		1	1		124	62	19.6	7.3	2.4	3.24	4.4	8.5	47	62	2.4																											2014-10-28
300	1	77	0		0	0		0	0	1	127	76	15	9.7	3.6	1.3	2.9	8.6	56	104	0.15																											2014-07-18
301	1	73	0		0	0		1	0		122	70	23.1	11.1	3.6	3.61	3.3	9.1	32	84	0.15																											2014-08-05
302	1	68	0		0	0		1	0	1	112	76	17.4	7.9	2.6	1.47	2.7	8.8	30	51	2.4																											2016-01-14
303	1	77	0		0	0		1	1	1	108	52	16.9	10.5	2.6	1.31	3.8	8.6	90	113	14.8																											2014-11-18
304	1	66	0		0	0		0	0	1	101	52	13.2	8.5	2.9	1.68	4	9.1	44	88	2.6																											2016-01-22
305	1	68	0		0	0		0	1	1	117	60	18.1	9.5	3.1	0.87	3.6	9.2	60	120	2.5																											2014-10-31
306	1	76	0		0	0		1	1	1	152	65	27.8	9.4	4.4	2.48	4.9	9.9	49	109	0.6																											2015-02-02
307	1	67	0		0	0		0	0		107	78	15.9	10	3.1	0.92	3.2	8.3	40	18	0.15																											2015-01-06
308	0	85	0		0	0		0	1	0	128	54	19.7	10.1	3.7	1.21	3.4	9.3	55	155	0.15																											2016-03-08
309	0	68	0		0	0		0	1	0	122	68	20.8	10.2	4.2	5.83	5.7	7.9	64	131	0.15																											2015-03-30
310	1	72	0		0	0		0	1		139	98	24.6	14.6	4.1	0.76	3.5	9.4	40	129	0.3																											2015-03-09
311	1	73	0		0	0		0	1		131	79	22.2	9.7	3.6	3.42	3.9	9.3	6	82	0.15																											2015-04-14
312	1	70	0		0	0		1	1	1	138	87	18.9	11.9	3.7	1.47	3.3	9.3	44	99	0.3																											2015-03-13
313	1	67	0		0	0		1	1	1	107	57	22	9.9	3.6	6.14	3.8	9	26	50	0.4																											2015-05-26
134	1	66	0		0	0		0	1		121	70	19.8	12.2	4.4	2.37	3.8	9.1	36	82	0.3																											2015-08-10
315	1	66	0		0	0		1	1	0	114	78	24.7	13.3	3.9	2.04	3.9	9.4	39	96	0.15																											2015-06-19
316	1	75	0		0	0		0	1	1	142	87	16.9	9.5	3.1	1.76	3.4	9.3	52	96	0.15																											2015-06-12
317	0	73	0		0	0		1	1	0	143	91	26.5	10.5	3.9	0.87	4.2	9.5			0.15																											2016-02-05
318	1	80	0		0	0		0	0	0	126	58	18	9.9	3.6	1.29		9.2		136	0.15																											2015-08-25
319	0	74	0		0	0		0	0	1	121	55	17.8	8.3	2.1	0.8		9.3	43		13.3																											2015-08-25
320	0	77	0		0	0		1	1	1	129	78	21.9	11.8	2.9	1.72	4.2	9.5	34	74	7.7																											2015-08-26
321	0	72	0		0	0		0	0		130	84	20.9	12.8	3.7	0.45	3.4	9.1	32	79	0.15																											2016-02-02
322	1	70	0		0	0		0	1	0	131	73	19.1	6.8	3.5	2.18	2.8	8.6	76	109	0.15																											2016-03-04
323	1	70	0		0	0		0	1	0	105	75	18.7	14.5	4.4	1.22	4	9.6	69	142	0.15																											2015-12-24
324	1	79	0		0	0		1	1	0	167	76	27.2	7.7	2.3	2.13	3.5	8.6	36	152	0.5																											2015-11-24
325	1	78	0		0	0		1	1	0	109	57	17.7	11.7	3.2	1.29	3.2	8.9	34	82	0.8																											2016-01-14
326	1	73	0		0	0		0	1		94	52	18	10	3	2.27	4.3	9	31	105	0.15																											2016-03-23
327	0	73	0		0	0		0	1		120	66	22.7	9.6	3.1	2.93	4.1	9.2	49	76	3.5																											2016-04-02
328	1	80	0		1	0		1	1	1	136	68	19.7	10.2	3.4	5	4	8.8	101	113	1.08	1	79	21		134	2	0		17	17		7.3	0	30	6	1	7.8	3.7	5.65	3.9	8.6	54	71	137	66	2016-11-25	2018-05-23
329	0	87	1	1	1	1	4	1	1	0	153	63	19.3	12.4	3.1		2.2	9.3	60	72	1.27	1	86	18		61	3	0		18	18		2.9	0	30	5	1	8.8	2.9	3.74	3.1	8.5	54	126	161	72	2016-11-09	2018-05-26
330	0	77	0		1	0		0	1	0	137	67	22.4	13.1	3.8	1.11	3.1	9.6	83	148	0.02	1	76	30		128	3	0		17	17		35	6	40	10	1	10	2.1	1.39	2.3	8.3	32	94	132	62	2016-12-13	2018-05-18
331	1	69	0		1	1	15	1	1	1	155	91	17.5	14.7	3.7		5.6	9.5	63	82	0.13	1	67	23		53	4	0		15	15		15	0	50	7	1	8.1	3.1	16.56	7	8.4	63	82	148	83	2017-03-25	2018-07-18
